# Supplementary material for: Change of the active bacteria mediating HCO3--fixation in biological soil crusts using DNA-based stable isotope probing
Source: iScience. 2026 Apr 28;29(6):115898. doi: 10.1016/j.isci.2026.115898 (PMC13207448; doi:10.1016/j.isci.2026.115898)
Supplement: Table S4. 13C-labeled OTUs and annotation (top 20 OTUs with REF >1.0), related to the identification of 13C-OTUs [file mmc2.xlsx]

## Sheet: Sheet1
OUT_ID	Annotation (phylum)	BSC_RP		BSC_SHP		US_RP		US_SHP
		REF	RA	REF	RA	REF	RA	REF	RA
OTU_100	Proteobacteria	1.18	0.0062	1.01	0.0049	1.38	0.0049	——	——
OTU_109	Proteobacteria	——	——	1.45	0.0024	——	——	——	——
OTU_11	Cyanobacteria	2.54	0.006	——	——	——	——	——	——
OTU_114	Actinobacteria	1.04	0.0075	1.16	0.0083	——	——	1.33	0.0162
OTU_115	Planctomycetes	——	——	——	——	2.15	0.0069	——	——
OTU_12	Cyanobacteria	5.54	0.0132	——	——	——	——	——	——
OTU_129	Actinobacteria	——	——	——	——	——	——	1.08	0.0045
OTU_1379	Actinobacteria	——	——	——	——	——	——	1.67	0.0063
OTU_14	Actinobacteria	——	——	1.42	0.0186	——	——	1.56	0.0134
OTU_15	Actinobacteria	——	——	1.27	0.0209	——	——	1.45	0.0548
OTU_16	Actinobacteria	——	——	1.15	0.0107	——	——	1.74	0.0265
OTU_17	Acidobacteria	——	——	——	——	1.73	0.0051	——	——
OTU_18	Cyanobacteria	1.99	0.0067	——	——	——	——	——	——
OTU_190	Actinobacteria	——	——	——	——	——	——	2.34	0.0042
OTU_199	Actinobacteria	——	——	——	——	——	——	1.33	0.0042
OTU_2	Actinobacteria	——	——	1.3	0.0567	——	——	1.34	0.0688
OTU_21	Proteobacteria	1.12	0.003	1.03	0.0048	1.98	0.0128	——	——
OTU_22	Actinobacteria	——	——	——	——	——	——	1.08	0.0206
OTU_222	Actinobacteria	——	——	1.21	0.0036	——	——	1.87	0.0058
OTU_2220	Actinobacteria	1.2	0.0044	——	——	——	——	——	——
OTU_227	Verrucomicrobia	——	——	1.53	0.0018	——	——	——	——
OTU_23	Cyanobacteria	2.31	0.003	——	——	——	——	——	——
OTU_24	Cyanobacteria	3.03	0.0035	——	——	——	——	——	——
OTU_25	Proteobacteria	——	——	1.02	0.0022	2	0.0102	——	——
OTU_26	Proteobacteria	——	——	——	——	1.17	0.0106	——	——
OTU_2784	Actinobacteria	——	——	1.09	0.0056	——	——	——	——
OTU_28	Chloroflexi	——	——	——	——	1.09	0.0064	——	——
OTU_29	Actinobacteria	——	——	——	——	1.08	0.0096	——	——
OTU_3	Proteobacteria	——	——	——	——	1.15	0.0491	——	——
OTU_30	Actinobacteria	1.53	0.0073	1.34	0.0062	——	——	1.83	0.0042
OTU_3045	Actinobacteria	——	——	——	——	——	——	1.27	0.0044
OTU_32	Proteobacteria	——	——	——	——	1.07	0.0082	——	——
OTU_35	Actinobacteria	1.16	0.0219	——	——	——	——	1.48	0.0172
OTU_3729	Actinobacteria	1.19	0.006	1.22	0.0053	——	——	——	——
OTU_379	Actinobacteria	——	——	——	——	——	——	1.99	0.0054
OTU_39	Acidobacteria	——	——	——	——	1.19	0.0044	——	——
OTU_4	Cyanobacteria	7.13	0.0107	——	——	1.96	0.0077	——	——
OTU_40	Proteobacteria	——	——	——	——	1.51	0.0044	——	——
OTU_46	Actinobacteria	——	——	——	——	1.05	0.0115	1.29	0.0158
OTU_47	Cyanobacteria	2.57	0.0048	——	——	——	——	——	——
OTU_5	Cyanobacteria	9.06	0.0114	——	——	1.51	0.0047	——	——
OTU_51	Proteobacteria	——	——	1.24	0.0035	1.34	0.0058	——	——
OTU_52	Proteobacteria	——	——	——	——	1.13	0.0072	1.21	0.0074
OTU_54	Proteobacteria	——	——	1.39	0.0032	——	——	——	——
OTU_58	Proteobacteria	——	——	1.91	0.0033	——	——	——	——
OTU_59	Proteobacteria	1.05	0.004	——	——	——	——	1.63	0.0044
OTU_6	Actinobacteria	——	——	——	——	1.1	0.0196	——	——
OTU_604	Actinobacteria	——	——	1.05	0.0031	——	——	1.44	0.0071
OTU_63	Cyanobacteria	19.89	0.0044	——	——	——	——	——	——
OTU_69	Actinobacteria	——	——	——	——	——	——	1.11	0.0054
OTU_7	Cyanobacteria	3.14	0.0047	——	——	——	——	——	——
OTU_75	Actinobacteria	1.14	0.0033	1.12	0.0046	——	——	——	——
OTU_79	Actinobacteria	——	——	——	——	1.32	0.0061	——	——
OTU_8	Proteobacteria	——	——	——	——	1.37	0.0103	——	——
OTU_96	Proteobacteria	2.08	0.0034	2.62	0.0029	——	——	——	——
RA represents the relative abundance of the whole bacterial community;
OTUs bolded in red represent those selected for subsequent analyses by double threshold screening with REF (> 1) and RA (> 1%).
